# Supplementary material for: Antarctic Marine Algae Extracts as a Potential Natural Resource to Protect Epithelial Barrier Integrity
Source: Mar Drugs. 2022 Aug 31;20(9):562. doi: 10.3390/md20090562 (PMC9503798; doi:10.3390/md20090562)
Supplement: Supplementary file 1 [file marinedrugs-20-00562-s001.zip]

Archive with 1 entries (1 files):
- marinedrugs-1862910-supplementary.pdf
